# Supplementary material for: Efficacy of Pediococcus acidilactici PA53 in preventing high-fat diet-induced non-alcoholic fatty liver disease in mice
Source: Front Immunol. 2026 Jan 12;16:1743709. doi: 10.3389/fimmu.2025.1743709 (PMC12833037; doi:10.3389/fimmu.2025.1743709)
Supplement: Supplementary file 2 [file Table1.xlsx]

## Sheet: Sheet1
	CTL_W0	CUR_W0	NAF_W0	PAE_W0	PAL_W0	p.overall	p.CTL_W0.vs.CUR_W0	p.CTL_W0.vs.NAF_W0	p.CTL_W0.vs.PAE_W0	p.CTL_W0.vs.PAL_W0	p.CUR_W0.vs.NAF_W0	p.CUR_W0.vs.PAE_W0	p.CUR_W0.vs.PAL_W0	p.NAF_W0.vs.PAE_W0	p.NAF_W0.vs.PAL_W0	p.PAE_W0.vs.PAL_W0
Incertae.Sedis	44.1 (13.7)	47.4 (14.1)	51.9 (21.9)	40.2 (14.9)	44.6 (13.3)	0.774	0.996	0.915	0.992	1	0.989	0.93	0.998	0.709	0.932	0.988
Rikenella	1.8 (1.3)	1.4 (0.4)	1.1 (0.9)	1.1 (0.6)	0.7 (0.2)	0.16	0.874	0.51	0.424	0.115	0.965	0.929	0.522	1	0.882	0.933
Eubacterium xylanophilum	1.3 (1.6)	2.7 (4.8)	1.8 (1.4)	0.7 (0.5)	1.5 (2.0)	0.693	0.841	0.996	0.994	1	0.962	0.61	0.902	0.935	0.999	0.98
Muribaculum	0.3 (0.2)	0.7 (0.5)	0.5 (0.3)	0.4 (0.2)	0.6 (0.2)	0.312	0.267	0.821	0.986	0.644	0.855	0.54	0.959	0.98	0.998	0.904
Mucispirillum	1.2 (0.9)	0.8 (0.9)	1.2 (1.3)	0.5 (0.4)	0.9 (1.0)	0.717	0.955	1	0.785	0.996	0.926	0.992	0.997	0.724	0.989	0.937
Rikenellaceae RC9	0.7 (0.6)	0.6 (0.4)	0.6 (0.2)	1.0 (0.6)	0.7 (0.6)	0.686	0.994	0.998	0.876	1	1	0.66	0.996	0.732	0.999	0.853
Parabacteroides	0.7 (0.5)	0.4 (0.3)	0.3 (0.2)	0.5 (0.2)	0.3 (0.1)	0.063	0.389	0.112	0.415	0.048	0.946	1	0.784	0.933	0.994	0.758
Odoribacter	0.9 (0.9)	0.5 (0.3)	0.8 (0.6)	0.5 (0.4)	0.6 (0.7)	0.677	0.76	1	0.779	0.944	0.86	1	0.991	0.874	0.982	0.994
Limosilactobacillus	2.4 (4.6)	1.7 (1.8)	4.4 (8.8)	3.0 (4.0)	3.5 (3.6)	0.904	0.999	0.956	1	0.995	0.882	0.992	0.97	0.987	0.998	1
Bacteroides	1.8 (1.6)	1.2 (0.5)	2.0 (1.3)	1.5 (0.6)	1.5 (1.2)	0.814	0.924	0.997	0.992	0.996	0.775	0.996	0.991	0.933	0.953	1
Alistipes	3.2 (1.8)	1.4 (0.8)	2.4 (1.7)	1.9 (1.2)	0.7 (0.5)	0.026	0.145	0.821	0.428	0.018	0.668	0.961	0.86	0.96	0.17	0.479
Adlercreutzia	1.0 (0.7)	1.0 (0.5)	0.9 (0.4)	0.7 (0.4)	1.4 (0.6)	0.235	1	0.991	0.788	0.736	0.983	0.74	0.784	0.958	0.466	0.16
Faecalimonas	0.5 (0.4)	0.2 (0.2)	0.2 (0.3)	0.4 (0.4)	0.1 (0.2)	0.259	0.389	0.563	0.964	0.303	0.998	0.776	1	0.91	0.989	0.678
Ligilactobacillus	30.0 (18.7)	31.1 (12.5)	23.1 (22.4)	42.5 (20.2)	34.0 (15.3)	0.479	1	0.963	0.758	0.995	0.938	0.812	0.999	0.369	0.834	0.925
Lachnoclostridium	4.9 (4.0)	0.8 (0.6)	1.7 (1.1)	2.6 (2.9)	2.2 (2.3)	0.099	0.065	0.228	0.528	0.365	0.964	0.727	0.871	0.976	0.998	0.998
Helicobacter	5.2 (2.8)	1.8 (2.7)	3.4 (2.9)	2.0 (2.5)	1.4 (1.3)	0.085	0.164	0.738	0.213	0.096	0.793	1	0.999	0.863	0.633	0.993
	CTL_W12	CUR_W12	NAF_W12	PAE_W12	PAL_W12	p.overall	p.CTL_W12.vs.CUR_W12	p.CTL_W12.vs.NAF_W12	p.CTL_W12.vs.PAE_W12	p.CTL_W12.vs.PAL_W12	p.CUR_W12.vs.NAF_W12	p.CUR_W12.vs.PAE_W12	p.CUR_W12.vs.PAL_W12	p.NAF_W12.vs.PAE_W12	p.NAF_W12.vs.PAL_W12	p.PAE_W12.vs.PAL_W12
Incertae Sedis	34.5 (17.3)	23.6 (7.0)	30.3 (5.1)	28.1 (13.9)	23.5 (11.9)	0.469	0.521	0.973	0.886	0.515	0.862	0.963	1	0.998	0.858	0.961
Blautia	<0.1 (<0.1)	5.3 (6.1)	6.8 (9.3)	3.7 (5.5)	2.9 (4.4)	0.363	0.534	0.302	0.815	0.912	0.993	0.988	0.952	0.892	0.787	0.999
Rikenella	1.0 (1.2)	3.0 (2.3)	3.0 (1.1)	2.3 (1.4)	1.6 (1.1)	0.109	0.165	0.185	0.579	0.97	1	0.91	0.441	0.931	0.478	0.907
Alistipes	0.7 (0.4)	3.1 (1.6)	2.4 (1.3)	2.4 (1.5)	2.2 (0.9)	0.036	0.019	0.175	0.166	0.249	0.827	0.84	0.717	1	1	0.999
Pediococcus	0.0 (0.0)	<0.1 (<0.1)	<0.1 (<0.1)	13.3 (30.0)	<0.1 (<0.1)	0.345	1	1	0.443	1	1	0.443	1	0.443	1	0.443
Parabacteroides	0.5 (0.4)	1.3 (1.4)	0.9 (0.7)	1.4 (0.9)	1.2 (0.9)	0.45	0.583	0.923	0.421	0.684	0.962	0.999	1	0.879	0.987	0.992
Limosilactobacillus	0.2 (0.4)	3.3 (6.4)	0.6 (0.8)	0.1 (0.1)	0.6 (0.8)	0.314	0.384	0.999	1	1	0.519	0.326	0.498	0.997	1	0.998
Mucispirillum	0.2 (0.2)	0.9 (0.6)	4.0 (3.5)	1.1 (1.6)	0.8 (1.3)	0.011	0.965	0.01	0.902	0.982	0.046	0.999	1	0.075	0.036	0.997
Odoribacter	0.7 (0.8)	0.6 (0.5)	0.3 (0.3)	0.1 (0.1)	0.6 (0.7)	0.343	1	0.829	0.399	0.999	0.869	0.448	1	0.944	0.93	0.549
Roseburia	<0.1 (<0.1)	1.3 (1.6)	1.6 (0.6)	1.0 (0.9)	1.1 (0.9)	0.081	0.184	0.056	0.38	0.273	0.974	0.991	0.999	0.828	0.917	0.999
Thomasclavelia	<0.1 (<0.1)	0.8 (1.3)	0.2 (0.2)	0.3 (0.3)	1.0 (1.0)	0.191	0.43	0.996	0.96	0.242	0.645	0.824	0.995	0.998	0.415	0.606
Tyzzerella	0.1 (0.1)	1.0 (0.4)	1.3 (0.7)	1.0 (0.5)	0.8 (0.5)	0.006	0.035	0.004	0.042	0.214	0.872	1	0.895	0.839	0.367	0.921
Rhodococcus	0.1 (<0.1)	<0.1 (<0.1)	0.4 (0.3)	0.4 (0.2)	<0.1 (<0.1)	<0.001	0.995	0.001	0.006	0.992	<0.001	0.002	1	0.932	<0.001	0.002
Rikenellaceae RC9	2.3 (1.4)	5.7 (3.6)	4.0 (2.5)	4.2 (1.6)	4.9 (2.9)	0.229	0.166	0.752	0.693	0.399	0.784	0.835	0.982	1	0.975	0.987
Romboutsia	0.0 (0.0)	2.9 (2.0)	0.8 (1.1)	0.3 (0.2)	1.1 (1.1)	0.002	0.002	0.762	0.993	0.426	0.03	0.005	0.099	0.938	0.979	0.674
Colidextribacter	0.9 (0.5)	5.0 (1.5)	4.7 (1.6)	4.6 (2.7)	2.9 (2.7)	0.007	0.012	0.023	0.026	0.421	0.999	0.997	0.392	1	0.554	0.587
Desulfovibrio	0.7 (1.4)	0.1 (0.1)	0.3 (0.2)	0.2 (0.2)	0.2 (0.2)	0.525	0.503	0.711	0.674	0.64	0.997	0.999	0.999	1	1	1
Dubosiella	<0.1 (<0.1)	4.6 (5.4)	1.7 (3.3)	7.3 (8.2)	8.5 (4.8)	0.038	0.537	0.976	0.126	0.056	0.864	0.883	0.679	0.342	0.178	0.994
Adlercreutzia	0.5 (0.3)	0.6 (0.2)	0.7 (0.3)	0.4 (0.2)	0.7 (0.5)	0.494	1	0.844	0.956	0.957	0.909	0.911	0.983	0.445	0.997	0.643
Anaerotruncus	0.1 (0.1)	0.7 (0.5)	1.2 (0.8)	0.6 (0.5)	1.0 (0.6)	0.016	0.232	0.01	0.443	0.062	0.573	0.992	0.957	0.328	0.925	0.794
Bacteroides	2.7 (3.7)	2.2 (2.7)	2.4 (1.9)	1.8 (1.0)	0.7 (0.5)	0.597	0.995	0.998	0.943	0.548	1	0.996	0.776	0.99	0.724	0.931
Lachnospiraceae UCG006	1.4 (2.0)	0.4 (0.3)	0.6 (0.3)	0.5 (0.4)	0.4 (0.2)	0.274	0.315	0.536	0.398	0.322	0.994	1	1	0.999	0.995	1
Lactococcus	<0.1 (<0.1)	0.9 (0.4)	0.5 (0.5)	0.2 (0.2)	1.0 (0.5)	<0.001	0.003	0.128	0.786	0.001	0.458	0.041	0.998	0.668	0.294	0.02
Ligilactobacillus	7.6 (9.6)	0.9 (1.1)	0.6 (0.5)	0.5 (0.3)	0.9 (0.8)	0.036	0.086	0.067	0.062	0.085	1	1	1	1	1	1
Faecalibaculum	<0.1 (<0.1)	18.9 (10.3)	8.9 (7.5)	8.9 (7.3)	17.4 (8.3)	0.001	0.002	0.277	0.269	0.004	0.179	0.184	0.997	1	0.314	0.322
Helicobacter	0.8 (0.8)	1.4 (0.6)	6.9 (6.8)	2.5 (2.5)	1.8 (1.9)	0.032	0.998	0.033	0.91	0.988	0.062	0.979	1	0.188	0.093	0.996
Lachnospiraceae NK4A136	<0.1 (<0.1)	0.8 (1.3)	<0.1 (<0.1)	<0.1 (0.1)	1.3 (2.4)	0.216	0.766	1	1	0.331	0.766	0.785	0.942	1	0.331	0.349
sample	CTL_W24	CUR_W24	NAF_W24	PAE_W24	PAL_W24	p.overall	p.CTL_W24.vs.CUR_W24	p.CTL_W24.vs.NAF_W24	p.CTL_W24.vs.PAE_W24	p.CTL_W24.vs.PAL_W24	p.CUR_W24.vs.NAF_W24	p.CUR_W24.vs.PAE_W24	p.CUR_W24.vs.PAL_W24	p.NAF_W24.vs.PAE_W24	p.NAF_W24.vs.PAL_W24	p.PAE_W24.vs.PAL_W24
Incertae Sedis	25.0 (14.3)	12.7 (8.9)	24.1 (9.1)	22.4 (15.7)	16.8 (9.5)	0.344	0.401	1	0.996	0.761	0.47	0.618	0.973	0.999	0.824	0.923
Alistipes	2.2 (0.6)	2.2 (1.9)	2.7 (0.9)	3.6 (3.1)	2.9 (2.6)	0.747	1	0.992	0.765	0.98	0.99	0.748	0.976	0.944	1	0.97
Rikenella	0.9 (0.8)	0.4 (0.4)	2.5 (1.8)	1.3 (0.5)	0.7 (0.4)	0.009	0.882	0.057	0.956	0.999	0.007	0.496	0.964	0.221	0.031	0.865
Lachnospiraceae NK4A136	0.2 (0.4)	0.2 (0.2)	0.5 (0.8)	2.3 (1.0)	4.3 (3.1)	<0.001	1	0.995	0.115	0.001	0.997	0.123	0.001	0.229	0.002	0.202
Blautia	0.0 (0.0)	10.8 (6.0)	14.5 (7.2)	9.5 (8.5)	8.1 (5.2)	0.006	0.039	0.003	0.083	0.179	0.827	0.996	0.941	0.629	0.391	0.994
Oscillibacter	0.1 (0.1)	0.2 (0.2)	0.5 (0.9)	0.3 (0.3)	0.5 (0.5)	0.401	0.979	0.441	0.871	0.493	0.778	0.995	0.823	0.939	1	0.96
Parabacteroides	1.5 (1.1)	0.2 (0.3)	0.5 (0.3)	1.0 (0.8)	0.3 (0.4)	0.008	0.011	0.075	0.726	0.037	0.917	0.166	0.985	0.57	0.998	0.383
Pediococcus	0.0 (0.0)	<0.1 (<0.1)	<0.1 (<0.1)	11.8 (10.0)	4.5 (1.4)	<0.001	1	1	0.001	0.439	1	0.001	0.441	0.001	0.44	0.067
Limosilactobacillus	2.8 (3.5)	2.5 (2.4)	1.0 (1.4)	0.7 (0.8)	1.2 (2.1)	0.372	1	0.638	0.5	0.729	0.734	0.599	0.816	0.999	1	0.995
Mucispirillum	0.9 (0.8)	1.5 (2.1)	2.7 (2.6)	2.0 (1.8)	1.6 (2.9)	0.685	0.982	0.598	0.896	0.978	0.888	0.996	1	0.979	0.899	0.997
Odoribacter	1.4 (0.6)	<0.1 (<0.1)	0.8 (0.7)	0.3 (0.3)	0.7 (0.7)	0.002	0.001	0.296	0.01	0.187	0.117	0.907	0.195	0.475	0.999	0.643
Roseburia	<0.1 (<0.1)	0.4 (0.2)	1.1 (0.4)	0.2 (0.2)	0.8 (0.4)	<0.001	0.233	<0.001	0.858	0.002	0.003	0.774	0.223	<0.001	0.289	0.021
Turicibacter	2.5 (1.9)	<0.1 (<0.1)	<0.1 (<0.1)	<0.1 (<0.1)	0.0 (0.0)	<0.001	<0.001	<0.001	<0.001	<0.001	1	1	1	1	1	1
Tyzzerella	0.1 (0.1)	0.6 (0.5)	1.0 (0.5)	0.7 (0.4)	0.8 (0.6)	0.026	0.493	0.016	0.224	0.097	0.385	0.982	0.858	0.705	0.919	0.991
Adlercreutzia	0.1 (<0.1)	1.3 (0.8)	0.6 (0.3)	0.3 (0.2)	0.7 (0.3)	<0.001	<0.001	0.392	0.983	0.139	0.024	0.001	0.093	0.709	0.969	0.342
Rikenellaceae RC9	5.3 (3.0)	2.7 (4.8)	2.6 (2.2)	3.6 (4.0)	2.0 (2.1)	0.495	0.66	0.636	0.892	0.458	1	0.991	0.997	0.987	0.998	0.933
Romboutsia	<0.1 (<0.1)	3.8 (2.9)	7.5 (5.3)	5.6 (4.0)	10.1 (10.2)	0.051	0.767	0.177	0.439	0.035	0.788	0.981	0.329	0.977	0.929	0.647
Faecalibaculum	2.0 (2.5)	16.5 (6.4)	7.0 (3.7)	5.8 (3.4)	7.8 (4.3)	<0.001	<0.001	0.277	0.538	0.163	0.006	0.002	0.012	0.988	0.998	0.93
Faecalimonas	0.1 (0.1)	0.2 (0.1)	0.3 (0.2)	0.3 (0.2)	0.4 (0.2)	0.018	0.825	0.113	0.185	0.016	0.582	0.741	0.154	0.999	0.895	0.772
Helicobacter	1.3 (1.3)	0.9 (0.6)	1.5 (1.2)	1.3 (1.0)	1.8 (2.6)	0.87	0.987	0.999	1	0.977	0.949	0.987	0.817	0.999	0.996	0.977
Colidextribacter	0.7 (0.8)	3.2 (2.0)	6.3 (2.5)	4.5 (2.2)	5.7 (2.5)	0.001	0.252	0.001	0.029	0.003	0.108	0.814	0.271	0.583	0.985	0.866
Coriobacteriaceae UCG002	0.3 (0.2)	0.4 (0.3)	1.0 (1.3)	0.7 (0.5)	0.9 (0.7)	0.452	1	0.548	0.871	0.693	0.634	0.922	0.772	0.977	0.999	0.997
Dubosiella	19.5 (16.2)	20.6 (6.8)	3.7 (4.4)	7.8 (6.1)	3.5 (2.8)	0.002	0.999	0.03	0.167	0.028	0.018	0.111	0.017	0.919	1	0.905
Lachnospiraceae UCG006	0.4 (0.2)	0.6 (0.4)	0.4 (0.2)	0.3 (0.3)	0.4 (0.2)	0.436	0.726	0.997	0.966	1	0.889	0.349	0.648	0.863	0.99	0.985
Lactococcus	0.0 (0.0)	1.7 (1.1)	0.8 (0.6)	0.4 (0.3)	1.1 (0.6)	0.001	0.001	0.249	0.832	0.04	0.107	0.01	0.491	0.824	0.879	0.295
Ligilactobacillus	5.2 (3.2)	3.2 (2.2)	1.1 (1.3)	0.4 (0.2)	1.3 (1.5)	0.001	0.419	0.011	0.002	0.014	0.367	0.11	0.431	0.954	1	0.923
Ileibacterium	8.7 (7.2)	0.5 (0.2)	5.9 (5.8)	4.7 (3.1)	9.0 (6.2)	0.053	0.071	0.882	0.655	1	0.375	0.63	0.06	0.992	0.848	0.606
Bifidobacterium	8.9 (6.8)	0.1 (0.1)	0.1 (0.1)	0.2 (0.2)	0.6 (0.5)	<0.001	<0.001	<0.001	<0.001	0.001	1	1	0.999	1	0.999	1
Bacteroides	0.5 (0.3)	0.8 (1.3)	1.0 (0.4)	2.5 (3.1)	0.7 (0.8)	0.217	0.997	0.988	0.214	0.999	1	0.359	1	0.447	0.999	0.315
